# Supplementary material for: Using system dynamics modelling to estimate the costs of relaxing health system constraints: a case study of tuberculosis prevention and control interventions in South Africa
Source: Health Policy Plan. 2021 Dec 24;37(3):369–75. doi: 10.1093/heapol/czab155 (PMC8896337; doi:10.1093/heapol/czab155)
Supplement: czab155_Supp [file czab155_supp.zip]

Archive with 1 entries (1 files):
- Supplementary file v2 clean.docx
